# Supplementary material for: Origin and expansion of the mosquito Aedes aegypti in Madeira Island (Portugal)
Source: Sci Rep. 2019 Feb 19;9:2241. doi: 10.1038/s41598-018-38373-x (PMC6381185; doi:10.1038/s41598-018-38373-x)
Supplement: Supplementary file 2 — Table S3 [file 41598_2018_38373_MOESM2_ESM.xlsx]

## Sheet: Genetic variation
										Origin and expansion of the mosquito Aedes aegypti in Madeira Island (Portugal)
										Authors:
										Gonçalo Seixas1, Patrícia Salgueiro1, Aline Bronzato-Badial2, Ysabel Gonçalves3, Matias Reyes-Lugo4, Vasco Gordicho1, Paulo Ribolla2, Bela Viveiros5, Ana Clara Silva5, †, João Pinto1, Carla A. Sousa1,*
	Supplementary Table S4 - Microsatellite genetic variation and null alleles frequency
Populations		AC1	AC2	AC4	AC5	CT2	AG1	AG2	AG5	A1	A9	B2	B3	AG4	AC7	88AT1	201AAT1	Mean
Fx05A	AR	3	3	2	4	2	2	3	4	5	2	2	2	2	3	5	2	2.88
	Exp, Het,	0.526	0.393	0.31	0.675	0.419	0.509	0.521	0.652	0.648	0.411	0.206	0.474	0.059	0.279	0.753	0.567	0.4587
	Fis	-0.14	-0.157	0.706	-0.144	0.091	0.106	0.301	0.318	-0.056	0.391	-0.105	-0.055	0	-0.14	0.694	0.412	0.138875
Fx09L	AR	3.9568	2.4583	2	4.9939	2	3	2.9976	4.9462	3.4583	1.9787	2.9185	2	3.7075	1.9245	7.7587	3.9887	3.38
	Exp, Het,	0.623	0.373	0.454	0.659	0.499	0.633	0.577	0.718	0.611	0.113	0.334	0.395	0.416	0.082	0.844	0.664	0.4987
	Fis	0.197	-0.062	1	-0.044	0.248	0.375	-0.216	0.071	0.147	-0.051	-0.061	0.193	0.249	-0.034	0.243	0.184	0.152438
Fx11A	AR	3.7883	2	2	4.8501	2	3.8723	2.9966	4.6322	3.9966	2	2.9913	2	3.9321	1.985	6.9387	3.9993	3.37
	Exp, Het,	0,545	0.497	0.4	0.509	0.507	0.539	0.575	0.708	0.68	0.279	0.311	0.38	0.411	0.126	0.827	0.706	0.4993
	Fis	0.015	0.061	1	-0.205	0.167	0.01	0.072	-0.027	0.052	0.91	-0.144	0.06	-0.081	-0.06	0.033	0.055	0.119875
Fx12A	AR	3.9302	2.4783	2	4.8601	2	2.4783	2.9361	4.5928	3.4783	1.9981	2.7305	2	2.8623	1.9304	8.4141	3.9999	3.29
	Exp, Het,	0,635	0.435	0.441	0.601	0.502	0.511	0.538	0.689	0.637	0.18	0.34	0.419	0.356	0.085	0.84	0.717	0.4951
	Fis	-0.027	0.151	0.951	-0.049	-0.168	-0.063	-0.115	-0.136	0.079	0.637	0.169	0.015	0.024	0.486	0.017	0.151	0.132625
Fx12L	AR	3.9915	2.4783	2	4.913	2	2.7305	2.9981	3.7305	3	1.9526	2.998	2	3.6957	1.9916	6.974	4	3.22
	Exp, Het,	0,622	0.442	0.394	0.633	0.504	0.518	0.509	0.669	0.606	0.092	0.41	0.444	0.382	0.142	0.842	0.735	0.4963
	Fis	0.127	-0.279	1	-0.064	-0.164	-0.049	0.146	0.026	-0.112	0.484	0.258	0.022	0.09	-0.071	0.173	0.024	0.100688
Fx13A	AR	3.995	2.7305	2	4.4614	2	2.9959	3	4.6609	3.9652	2	2.9981	2	3.7236	1.9828	7.814	3.9916	3.39
	Exp, Het,	0,636	0.441	0.441	0.489	0.507	0.585	0.609	0.689	0.654	0.262	0.446	0.426	0.307	0.123	0.834	0.671	0.5064
	Fis	0.077	0.013	0.852	-0.156	0.134	0.48	0.073	0.053	0.136	0.734	-0.171	0.322	-0.135	-0.059	0.334	0.06	0.171687
Fx13L	AR	3.9991	2.9981	2	4.9946	2	2.8708	2.9959	4.4855	3	1.9723	2.9996	2	3.9299	1.8623	6.9912	4.7124	3.36
	Exp, Het,	0,710	0.591	0.433	0.667	0.435	0.522	0.574	0.712	0.621	0.109	0.423	0.444	0.389	0.064	0.847	0.606	0.5086
	Fis	-0.194	0.227	1	0.055	-0.249	0.447	0.053	0.095	0.195	0.792	-0.181	0.022	0.049	-0.023	0.179	-0.004	0.153937
Fx14A	AR	3.9998	2.8623	2	4.7261	2	2.8623	2.9991	4.2088	3.9828	2	2.9959	2	3.7286	1.9652	7.4424	3.9999	3.36
	Exp, Het,	0,700	0.486	0.414	0.631	0.502	0.529	0.588	0.67	0.651	0.293	0.421	0.481	0.488	0.104	0.856	0.713	0.5322
	Fis	0.193	-0.073	0.895	0.173	0.047	0.301	-0.071	-0.038	-0.035	0.703	0.07	-0.084	0.065	-0.047	0.289	-0.067	0.145062
Fx14L	AR	3.9981	2	1.9991	5.4428	2	2.7305	2.9304	4.8534	3	2	2.9132	2	3.0711	1.7305	6.8586	3.9897	3.22
	Exp, Het,	0,702	0.483	0.198	0.694	0.452	0.511	0.545	0.688	0.668	0.43	0.202	0.495	0.126	0.043	0.799	0.638	0.4793
	Fis	0.009	0.189	1	-0.19	0.087	-0.149	0.042	-0.011	-0.074	0.495	0.03	-0.406	0.312	-0.011	0.102	0.421	0.115375
PM13L	AR	3.2088	1.9991	1.9999	4.9828	2	2	3	3.7286	3.4778	1	2.9959	2	2.9959	1	4	3.7301	2.76
	Exp, Het,	0,535	0.197	0.248	0.77	0.304	0.471	0.53	0.509	0.584	0	0.394	0.476	0.432	0	0.754	0.533	0.4202
	Fis	-0.097	0.337	0.912	0.011	-0.071	-0.015	0.262	0.017	-0.191	NA	-0.047	-0.05	-0.209	NA	0.914	0.02	0.128071
PM14A	AR	3.965	1.9828	1.9304	4.8255	1.9998	2	2.9828	2.9996	3.7303	1.9998	1.9959	2	1.9998	1	4.9546	3.9828	2.77
	Exp, Het,	0,617	0.124	0.085	0.659	0.229	0.458	0.559	0.505	0.525	0.223	0.16	0.356	0.229	0	0.673	0.683	0.38
	Fis	-0.128	0.65	1	0.076	-0.139	-0.043	-0.051	0.139	0.047	0.489	-0.084	-0.038	0.053	NA	-0.066	0.332	0.149133
PM14L	AR	3.9999	1.8623	2	4.9875	1.7305	2	2.9304	2.7305	3.4774	1.7529	1.9916	2	2	1	3.9611	3.9304	2.65
	Exp, Het,	0,680	0.064	0.394	0.753	0.043	0.474	0.546	0.486	0.516	0.045	0.142	0.502	0.291	0	0.555	0.674	0.3852
	Fis	0.009	-0.023	1	0.047	-0.011	-0.421	-0.155	-0.028	-0.011	1	-0.071	0.047	0.103	NA	0.06	-0.064	0.0988
SC14L	AR	2.9304	2	2	4.1332	2	2	2.9304	4.4763	3.7754	1.7305	1.9652	1.9981	3	1	8.0854	3.8582	2.99
	Exp, Het,	0.462	0.443	0.348	0.223	0.305	0.484	0.478	0.677	0.258	0.043	0.104	0.17	0.609	0	0.831	0.554	0.3748
	Fis	0.389	-0.276	1	0.026	0.073	-0.484	0.044	-0.027	0.075	-0.011	-0.047	-0.098	-0.285	NA	-0.043	0.137	0.0315333
Mean within Madeira	AR	3.75099	2.37308	1.99457	4.78238	1.97925	2.58005	2.97672	4.15733	3.6417	1.87576	2.65336	1.99985	3.12665	1.72095	6.55329	3.86023	3.12615
	Exp, Het,	0.462	0.382231	0.350769	0.612538	0.400615	0.518769	0.549923	0.644	0.589154	0.190769	0.299462	0.420154	0.345769	0.0806154	0.788846	0.650846	0.464215
	Fis	0.0330769	0.0583077	0.947385	-0.0356923	0.00346154	0.0380769	0.0296154	0.0347692	0.0193846	0.54775	-0.0295385	-0.00384615	0.0180769	0.00455556	0.225308	0.127769	0.126008
Caracas	AR	3	1	2	2.4783	2	3	2.9999	2.5116	2.8275	3	2	2.9999	4	1	2	1	2.36
	Exp, Het,	0.61886	NA	0.40994	0.49904	0.3236	0.63951	0.61129	0.51683	0.16412	0.2463	0.50549	0.49685	0.75846	NA	0.30748	NA	0.3811
	Fis	-0.178	NA	1	-0.667	-0.239	-0.469	0.109	0.01	-0.06	0.636	-1	-0.078	-0.324	NA	-0.209	NA	-0.113
Santos	AR	4.5712	2.9995	1.9999	5.4292	2.4681	3.9952	10.1478	4.9989	3.9707	3.7643	2.9516	2	2.7197	3.3926	9.6048	6.7152	4.48
	Exp, Het,	0.58248	0.50675	0.25623	0.593	0.33013	0.68085	0.83299	0.79456	0.59552	0.54637	0.23313	0.27111	0.44361	0.407	0.84557	0.81263	0.5457
	Fis	-0.097	-0.093	1	-0.041	0.034	-0.19	-0.022	-0.181	0.072	0.407	-0.096	0.296	-0.202	0.06	0.171	0.005	0.0701875
São Sebastião	AR	5.1395	2.9902	1	5.1864	2.9999	3.7192	4.8583	4.7002	3.9233	2.7197	2	2.9303	2	2.9988	7.7492	5.1878	3.76
	Exp, Het,	0.63189	0.5676	NA	0.70945	0.62137	0.61839	0.63784	0.72409	0.62571	0.49851	0.43926	0.33158	0.41386	0.41638	0.81194	0.74079	0.5493
	Fis	-0.181	0.665	NA	-0.324	-0.097	-0.242	-0.068	-0.058	-0.158	0.703	-0.263	0.215	0.334	0.029	0.321	-0.034	0.0561333
Overall Mean	AR	3.8421	2.36498	1.93308	4.70406	2.07489	2.76594	3.54396	4.141	3.62898	2.11681	2.59033	2.12052	3.08539	1.86023	6.53418	3.94287	3.2025
	Exp, Het,	0.573807	0.40289	0.348411	0.610281	0.405194	0.542672	0.576945	0.650468	0.565272	0.235699	0.31693	0.410096	0.381933	0.124759	0.763749	0.667628	0.469431
	Fis	-0.001625	0.0886667	0.9544	-0.0935	-0.0160625	-0.025375	0.02525	0.0139375	0.006625	0.5546	-0.108937	0.0239375	0.0026875	0.0118182	0.20075	0.1088	0.103214
AR	Allele richness
He	expected heterozigosity
Fis	inbreeding coeficient
	in bold: significant value

## Sheet: Null alleles
	Null allele frequencies in percentage. Table shows only loci in which putative presence of null alleles was detected.
	Population/Loci	A9	AC4	AG1	88AT1	201AAT1
	Fx05L	-	-	-	0,327	-
	Fx09L	-	0,394	-	0,119	-
	Fx2011A	0,297	0,373	-	-	-
	Fx2012A	-	0,373	-	-	-
	Fx2012L	-	0,371	-	-	-
	Fx2013A	-	0,339	0,207	-	-
	Fx2013L	-	0,386	0,203	-	-
	Fx2014A	0,246	0,345	-	0,136	-
	Fx2014L	-	0,274	-	-	0,201
	PM2013L	-	0,282	-	0,422	-
	PM2014A	-		-	-	0,156
	PM2014L	-	0,371	-	-	-
	SC2014L	-	0,351	-	-	-
